# Supplementary material for: Immunomodulation of inflammatory responses preserves retinal integrity in murine models of pericyte-depletion retinopathy
Source: JCI Insight. 2025 Jul 1;10(15):e184465. doi: 10.1172/jci.insight.184465 (PMC12333950; doi:10.1172/jci.insight.184465)
Supplement: Supporting data values [file jciinsight-10-184465-s227.xlsx]

## Sheet: Fig. 1B
P10 retinas pericyte coverage (%)
IgG	IgG+Mino	APB5	APB5+Mino
89.52	92.41	51.28	67.13
91.06	89.54	59.36	64.29
89.27	87.26	66.87	59.87
94.01	90.35	55.27	56.59
82.14	87.54	51.61
	85.65	61.63
	83.67	54.03
	80.12
	90.25

## Sheet: Fig. 1D
P10 retinas cleaved caspase 3 counts per field per retina
IgG	IgG+Mino	APB5	APB5+Mino
2	1	12	1
0	2	3	0
1	0	7	1
0	1	11	5
0	3	8	0
1	2	4	0
1	0	3	2
0	3	5	2
0	1	8	4
0	0	3	3
0	2	6	0

## Sheet: Fig. 1F
Capillary associated microglia (%) in P1o retinas
IgG	IgG+Mino	APB5	APB5+Mino
16.129	31.25	44.4444	40
16.6667	32.2581	42.8571	36
28.125	29.7297	52.9412	39.2857
16.129	37.5	40.9091	32.2581
29.6296	36.1111	43.4783	40.5405
24	34.4828	47.6191	50
25	37.5	50	37.1429
18.75	27.2727		42.4242
26.6667

## Sheet: Fig. 1H
Superficial vascular density (%) of P10 retinas
IgG	IgG+Mino	APB5	APB5+Mino
27.0532	18.2386	20.4527	24.2497
22.5246	19.8816	19.1607	20.1503
24.9947	18.2763	19.8792	23.6059
26.8974	17.9042	23.4959	19.1396
14.4118	20.0045	33.3002	17.1576
13.8842	15.5096	22.4388	14.0805
16.5435	18.7599	35.027	14.7476
16.5826	17.0739	33.9115	15.3841
17.6011	18.3814	22.0261	20.861
	15.8624	26.9657	19.9604
	14.0487	26.1902	21.7831
	17.1243		16.7787
	21.9395		18.0359
	18.4593

## Sheet: Fig. 1I
Superficial vasculature branching index (junctions/field) of P10 retinas
IgG	IgG+Mino	APB5	APB5+Mino
173	144.2	242	183.75
137.167	165	163	134.747
164.861	162.7	193	104.429
182.5	196.714	144.75	157.75
100.454	136.333	232.875	137
97.4	152	223.333	184.167
127.5	130		131.875
	185.2

## Sheet: Fig. 1J
Diameters of Arteries of P10 retinas
IgG	IgG+Mino	APB5	APB5+Mino
17.289	16.8265	23.148	17.981
13.9185	16.2611	22.8717	18.2095
12.2375	12.8587	14.103	14.711
14.5065	14.198	16.0415	16.248
13.58	12.222	18.4475	16.321
13.5805	10.696	21.228	14.9253
17.4065	13.531	20.988	15.4755
12.963	13.1145	24.187	12.953
	13.7375	16.7172
	12.7267

## Sheet: Fig. 1K
Diameters of Veins of P10 retinas
IgG	IgG+Mino	APB5	APB5+Mino
23.7708	24.443	36.419	23.4606
24.7865	32.8415	31.3795	23.4993
22.064	25.617	33.3335	27.192
24.2487	18.8275	28.109	19.2895
19.7658	18.21	24.237	23.222
23.0157	22.2225	21.605	21.111
26.928	21.3875	25.7675	22.642
24.5505	19.753	27.1605	20.9875
	23.353

## Sheet: Fig. 1L
Diameters of Capillariess of P10 retinas
IgG	IgG+Mino	APB5	APB5+Mino
6.9296	6.72025	11.5385	6.77933
7.0935	6.57766	12.6172	6.71573
6.5615	7.22658	12.0755	6.06142
5.152	5.238	12.2423	6.78738
5.68	7.407	9.259	7.10525
6.23525	6.73133	11.587	5.6845
6.00033	6.5812	8.462	6.117
6.648	6.42267	8.7965	6.83575
5.939	6.38525	10.461	7.0912
8.2935	7.21033
	6.1848
	8.2768

## Sheet: Fig. 1M
deep vascular density (%)
IgG	IgG+Mino	APB5	APB5+Mino
18.4266	16.7975	14.9418	20.6556
17.0061	17.2393	10.8768	13.6919
19.5093	15.2732	9.81774	14.4528
19.5093	17.8916	12.4742	17.5293
19.3578	17.621	10.0956	17.1658
15.4284	17.1003	16.5468	13.7762
	15.3715	14.4916	15.5882
	13.3474		13.5137

## Sheet: Fig. 1N
qRT_PCR mRNA expression levels of Acta2
IgG	IgG+Mino	APB5	APB5+Mino
0.879	1.418	8.597	0.648
1.247	1.606	7.536	0.861
1.017	0.992	6.185	4.095
0.897	1.453	4.45	2.09
	1.341	6.121
	1.017	11.226

[truncated: 89 more sheets: Fig. 1O, Fig. 2C, Fig. 2D, Fig. 2E, Fig. 2F, Fig. 2G, Fig. 2H, Fig. 2I, Fig. 2J, Fig. 3A, Fig. 3B, Fig. 3C, Fig. 3D, Fig. 3E, Fig. 3F, Fig. 3G, Fig. 3H, Fig. 3I, Fig. 3J, Fig. 3K …]
